# Supplementary material for: The Joint Evolution of Herbivory Defense and Mating System in Plants: A Simulation Approach
Source: Plants (Basel). 2023 Jan 26;12(3):555. doi: 10.3390/plants12030555 (PMC9919119; doi:10.3390/plants12030555)
Supplement: Supplementary file 1 [file plants-12-00555-s001.zip]

Archive with 1 entries (1 files):
- plants-1983177-supplementary.pdf
